# Supplementary material for: Type 2 Cystatins and Their Roles in the Regulation of Human Immune Response and Cancer Progression
Source: Cancers (Basel). 2023 Nov 10;15(22):5363. doi: 10.3390/cancers15225363 (PMC10670837; doi:10.3390/cancers15225363)
Supplement: Supplementary file 1 [file cancers-15-05363-s001.zip]

Archive with 1 entries (1 files):
- cancers-2651878-supplementary.pdf
